# Supplementary material for: The AMPK-Sirtuin 1-YAP axis is regulated by fluid flow intensity and controls autophagy flux in kidney epithelial cells
Source: Nat Commun. 2023 Dec 5;14:8056. doi: 10.1038/s41467-023-43775-1 (PMC10698145; doi:10.1038/s41467-023-43775-1)
Supplement: Supplementary file 4 — Source Data [file 41467_2023_43775_MOESM4_ESM.xlsx]

## Sheet: Fig1b
1b		% of nuclear YAP
	Static	42.25	42.59	37.41
	Shear	22.8	23.33	29.03

## Sheet: Fig1d
1d		% of nuclear TAZ
	Static	48.03	38.96	40.4
	Shear	30.54	27.19	33.9429

## Sheet: Fig1e
1e		Ratio Firefly/Renilla
	Static	0.303855	0.276527	0.263208	0.197647	0.282196	0.199412
	Shear	0.247191	0.123399	0.142017	0.168	0.176271	0.154647

## Sheet: Fig1f
1f		Cyr61 relative mRNA expression
	Static	2.30271	1.42405	2.57874
	Shear	0.515246	0.941696	0.710382

## Sheet: Fig1g
1g		Ankrd1 relative mRNA expression
	Static	2.1386	1.60214	1.54756
	Shear	0.797377	1.09177	0.981686

## Sheet: Sup Fig1b
Sup 1b		% of nuclear YAP
	Static D0	61.9	59.77	63.03
	Static D1	42.25	42.59	37.41

## Sheet: Sup Fig1d
Sup 1d		% of nuclear TAZ
	Static D0	63.57	57.39	62.32
	Static D1	48.03	38.96	40.4

## Sheet: Sup Fig1f
Sup 1f		Ratio P-YAP (S397)/YAP
	Static D0	0.751371	0.886238	0.626143
	Static D1	1.4497	1.56189	1.20808
	Shear D1	1.68785	1.88192	1.40654

## Sheet: Sup Fig1h
Sup 1h		% of nuclear YAP
	Static D0	36.94	36.65	39.44	33.01	36.8	34.33
	Static D2	33.66	35.19	30.84	31.35	34.81	33.89
	Shear D2	30.18	28.76	32.01	14.9	20.3	29.54

## Sheet: Sup Fig1j
Sup 1j		% of nuclear TAZ
	Static D0	40.17	33.99	33.78	35.51	39.25
	Static D2	32.23	30.28	30.93	30.19	32.3
	Shear D2	18.87	23.1	32.08	16.51	29.89

[truncated: 98 more sheets: Sup Fig1k, Sup Fig1l, Sup Fig1m, Fig2b, Fig2d, Fig2e, Fig2f, Fig2g, Fig2h, Fig2j, Fig2k, Fig2l, Sup Fig2a, Sup Fig2b, Sup Fig2c, Sup Fig2d, Sup Fig2e, Sup Fig2f, Sup Fig2g, Sup Fig2h …]
